# Supplementary material for: Heteroaromatic Hybrid Benzimidazole/Oxadiazole (BZ/OZ) Ligand and Its Sm(III) Complex: Study of Their Antibacterial Activity, Toxicological Prediction and Interaction with Different Model Membranes
Source: Biomolecules. 2025 Nov 7;15(11):1568. doi: 10.3390/biom15111568 (PMC12650029; doi:10.3390/biom15111568)
Supplement: Supplementary file 1 [file biomolecules-15-01568-s001.zip]

Archive with 1 entries (1 files):
- biomolecules-3937444-supplementary.pdf
